# Supplementary material for: Distinct types of VHHs in Alpaca
Source: Front Immunol. 2024 Nov 12;15:1447212. doi: 10.3389/fimmu.2024.1447212 (PMC11588638; doi:10.3389/fimmu.2024.1447212)
Supplement: Supplementary file 2 [file Table1.xlsx]

## Sheet: Sheet1
PDBID	Ab chain	Ag chain	Type
7TGF	B	A	F_C4
7TGI	B	A	F_C2
7TH2	C	A	F_C4
7TH3	B	A	Y_C2
7YZI	C	B	Y_C2
7WXU	N	A	N_V3
7B5G	B	A	Y_C2
7SAI	C	A	F_C2
7SAJ	B	A	F_C2
7SAK	B	A	F_C2
7Y9T	D	B	Y_C2
7ZK1	B	A	F_C2
7ZKZ	C	A	F_C2
7VOA	A	B	F_C4
8DFL	E	A	Y_C2
7OZT	A	B	Y_C2
7NOZ	R	D	F_C2
7QE5	B	A	F_C2
7VQ0	D	A	F_C2
7Z6V	X	A	F_C2
7Z7X	F	C	F_C2
7Z85	F	C	F_C2
7Z86	X	A	F_C2
7Z9Q	D	C	F_C2
8CYD	D	B	Y_C2
8CYJ	A	R	F_C2
8CYJ	B	R	F_C2
8CYJ	C	R	N_V3
8CYJ	D	R	F_C2
8CY9	D	A	F_C2
8CYB	D	A	F_C2
8CYC	D	A	F_C2
8CY6	D	A	Y_C2
8CY7	D	A	F_C2
8CWU	B	A	F_C2
8CXN	D	A	F_C2
8CXQ	D	A	F_C2
6FE4	F	A	N_V3
5L21	B	A	Y_C2
7A17	B	A	F_C2
7A17	F	E	F_C2
6H7O	D	B	Y_C2
5JA9	B	D	Y_C2
5TOJ	E	B	F_C4
7AQY	D	A	F_C2
6UL6	C	A	Y_C2
6UL6	B	A	Y_C2
5Y7Z	D	B	N_V3
5OJM	M	C	F_C2
4W2O	A	B	Y_C2
6X08	K	B	F_C4
5NQW	C	B	N_V3
7N0R	D	B	N_V3
5LWF	D	B	F_C2
3K74	B	A	N_V3
7N9T	F	B	Y_C2
7R74	D	A	Y_C2
7OAU	B	A	F_C4
7SP9	B	A	F_C2
6TYL	H	F	Y_C2
6TYL	I	F	F_C2
6TYL	J	F	F_C2
4W2Q	G	H	Y_C2
4S10	B	D	F_C2
5M2M	J	I	F_C2
4NC1	D	B	F_C2
4NC1	E	A	F_C2
6HJY	J	E	F_C2
6HJY	I	D	F_C2
7M1H	D	A	Y_C2
7M1H	F	A	Y_C2
7M1H	G	A	Y_C2
7M1H	C	A	N_V3
7M1H	B	A	F_C4
7M1H	E	A	F_C2
4KRO	B	A	F_C2
5OVW	I	B	F_C4
7PC0	F	C	F_C2
5USF	D	A	N_V3
7QBG	E	C	F_C4
5IP4	A	E	Y_C2
5F93	H	G	Y_C2
6GKD	G	F	Y_C2
6GKD	H	F	F_C2
6O3C	B	A	Y_C2
7AQX	C	A	F_C2
4P2C	H	C	Y_C2
7R24	E	A	F_C2
7R24	C	A	Y_C2
5UK4	r	R	F_C2
4I13	B	A	F_C2
6OBE	B	A	F_C2
7B2Q	D	C	F_C2
4X7F	D	B	Y_C2
4KRM	F	E	F_C2
6OZ6	H	D	F_C2
7ZFB	N	F	F_C2
7RI1	B	A	F_C2
6XW4	D	B	F_C2
6H71	D	B	Y_C2
7AQZ	D	A	F_C2
7OAQ	F	E	F_C2
6VI4	C	B	Y_C2
4YGA	B	A	F_C4
7R98	E	B	F_C2
5VAN	B	A	F_C2
7NS6	H	J	F_C2
6EY6	K	C	F_C2
6SSP	L	H	F_C2
6X07	B	A	Y_C2
7NDF	C	B	Y_C2
6FYU	I	H	F_C2
6QGY	B	A	F_C2
6RNK	B	A	F_C4
6SSI	H	C	Y_C2
7OAY	L	K	F_C2
5UKB	e	E	F_C2
7N9C	E	A	F_C2
5BOZ	I	C	F_C2
5M30	D	B	Y_C2
4M3K	B	A	Y_C2
5JQH	D	B	Y_C2
5O8F	L	B	F_C2
7B18	I	C	N_V3
7QN6	M	D	F_C2
7KDM	C	B	F_C2
5HGG	T	A	F_C4
4LHJ	B	A	Y_C2
6ZXN	F	C	N_V3
7ZML	F	A	Y_C2
7K7Y	C	B	F_C2
7PQG	B	A	F_C2
6GK4	F	D	Y_C2
5GXB	B	A	F_C2
6N50	E	A	F_C2
6GWP	B	A	Y_C2
6GWP	C	A	F_C4
7CZD	A	B	N_V3
4PIR	H	B	Y_C2
5O0W	H	D	F_C4
6OBO	D	B	Y_C2
7LVW	K	F	F_C2
5F21	B	A	Y_C2
6U51	A	D	Y_C2
6UL4	B	A	F_C4
7OLZ	B	A	F_C2
7OLZ	C	A	F_C2
6NFJ	B	A	F_C2
6WAQ	C	D	F_C2
7NMU	C	A	F_C4
6Z6V	H	E	F_C2
6I8G	B	A	F_C2
7NVO	N	E	Y_C2
5MWN	N	A	Y_C2
6YZ7	D	A	F_C2
7N9E	D	A	N_V3
4Z9K	B	A	F_C4
7QNE	G	A	F_C2
4KML	B	A	F_C2
7P2D	C	A	F_C2
7ME7	B	R	F_C2
3RJQ	B	A	F_C2
7LZP	B	A	F_C2
7LZP	C	A	Y_C2
7LDJ	G	C	F_C4
7KJH	B	D	F_C2
6X04	J	I	Y_C2
7N9B	F	C	F_C2
6H70	C	B	F_C2
6CWG	D	C	F_C4
7PQQ	B	A	F_C2
7F5H	D	B	Y_C2
4XT1	C	A	Y_C2
3G9A	B	A	F_C4
5TJW	K	A	F_C2
7ZMQ	C	B	Y_C2
4GRW	F	C	F_C4
4GRW	E	D	F_C2
4GRW	I	D	F_C2
7KN5	F	B	F_C4
5U4L	B	A	F_C2
6RVC	F	C	F_C2
5M94	B	A	Y_C2
2XXM	B	A	Y_C2
4LHQ	D	C	F_C2
4GFT	B	A	F_C2
4LGP	D	C	F_C4
5J57	B	A	F_C4
3STB	B	C	F_C2
6XW6	D	B	F_C2
6EY0	F	B	F_C2
6FYT	I	B	Y_C2
6XW5	D	B	F_C2
3K80	B	D	F_C2
6H7J	C	A	Y_C2
5NBL	E	C	F_C2
6WAR	D	C	Y_C2
3CFI	L	K	N_V3
6OCA	D	B	F_C2
4X7D	C	B	Y_C2
7K84	B	A	F_C2
7X7E	B	C	F_C4
6QV1	E	B	F_C2
6H6Y	H	D	F_C2
7APJ	B	A	Y_C2
5TOK	F	C	F_C4
4EIZ	C	B	F_C2
4BFB	E	B	N_V3
6I8H	B	A	F_C2
5MJE	B	A	F_C2
6U55	A	B	F_C2
5VXL	B	A	Y_C2
4POU	B	A	F_C2
6GS1	H	A	F_C2
4CDG	D	B	Y_C2
5EUL	V	Y	Y_C2
4KRP	B	A	F_C2
4HEM	F	C	F_C2
5JA8	D	C	F_C4
7B27	C	A	N_V3
4N9O	B	A	F_C2
5BOP	A	B	F_C2
6EQI	B	C	F_C2
5J56	B	A	F_C2
4NC2	B	A	F_C2
7DST	E	C	F_C2
6QUP	B	A	Y_C2
5HVH	B	A	Y_C2
5HVH	C	A	Y_C2
4C58	B	A	F_C4
5O04	C	A	Y_C2
5O04	F	A	Y_C2
6GJQ	F	E	Y_C2
4KSD	B	A	F_C2
4DK6	B	C	F_C2
6VBG	C	A	F_C2
7ZMP	C	A	Y_C2
6U54	A	B	Y_C2
6RTY	B	A	Y_C2
6OBG	C	A	Y_C2
7KBK	C	A	F_C2
7RBY	B	A	F_C4
3K7U	A	C	F_C2
6OCD	B	A	F_C4
6XZF	B	A	Y_C2
5OMN	C	B	Y_C2
6LZ2	D	C	Y_C2
5LHR	B	A	F_C2
6XW7	C	A	F_C2
7QBE	E	A	F_C2
7LX5	A	B	N_V3
6B20	F	A	Y_C2
7KM5	D	A	N_V3
5MP2	D	B	F_C2
7N0I	K	E	F_C2
6QV2	F	D	F_C4
5OMM	C	A	Y_C2
6ZG3	J	F	F_C4
6UI1	D	A	Y_C2
5DA0	B	A	F_C2
7AEJ	D	A	Y_C2
6EHG	C	B	F_C2
4OCM	F	E	F_C2
5J1S	C	A	Y_C2
5LHN	B	A	F_C4
6APP	A	B	Y_C2
6UFT	B	A	F_C4
3K81	B	C	Y_C2
4Y7M	B	D	F_C4
4WEN	B	A	Y_C2
7KD0	C	B	F_C2
5VXJ	D	C	Y_C2
6ZHD	D	A	F_C2
6GCI	B	A	F_C2
5VXM	B	A	F_C4
6V7Z	E	C	Y_C2
4QO1	A	B	F_C2
6B73	D	A	F_C2
7KDU	C	B	F_C2
7KJI	A	B	Y_C2
7AR0	B	A	F_C2
6QX4	D	A	N_V3
6QX4	C	A	Y_C2
7RNN	C	D	Y_C2
6GJU	B	A	Y_C2
6GJU	C	A	Y_C2
7DSS	A	1	Y_C2
6Z1V	B	A	F_C2
7KD2	C	B	Y_C2
7NQA	C	B	Y_C2
7EPB	C	A	Y_C2
5G5X	B	A	Y_C2
6ZE1	B	A	F_C2
5O05	C	B	Y_C2
7D4B	B	A	Y_C2
6ZRV	B	A	F_C4
7L6V	D	A	Y_C2
7L6V	C	A	Y_C2
7L6V	B	A	Y_C2
7NX0	D	C	F_C2
5U4M	B	A	F_C2
7BC6	B	A	N_V3
5VXK	B	A	F_C4
7B2M	D	B	Y_C2
5M2I	J	E	F_C2
7KBI	C	A	F_C4
7QIV	C	B	F_C2
5SV3	C	D	F_C2
7QBD	E	B	F_C2
4LAJ	M	F	F_C4
7F5G	B	A	F_C2
6QGX	B	A	F_C2
4I1N	B	A	F_C2
4HEP	G	A	F_C2
4WEU	E	A	F_C2
6FV0	F	A	N_V3
7ANQ	B	A	F_C2
6Z20	D	C	F_C2
7K65	B	A	Y_C2
6Q6Z	B	A	F_C2
7S7R	B	A	F_C2
6ITC	C	G	Y_C2
6ITC	V	Y	Y_C2
6X06	K	A	F_C2
4EIG	B	A	Y_C2
6C9W	B	A	F_C2
6OBC	B	A	Y_C2
3ZKX	C	A	N_V3
4W6W	B	A	F_C4
4WEM	B	A	F_C2
4TVS	b	B	F_C2
6HHU	G	A	Y_C2
7MEJ	B	R	F_C2
7OM4	B	A	F_C2
5F1O	B	A	F_C2
7B2P	D	B	N_V3
6OBM	B	A	Y_C2
6V80	J	F	Y_C2
4LGS	B	A	F_C2
6H02	B	A	F_C4
6FYW	C	A	F_C4
7R73	A	G	F_C2
6H16	B	A	F_C2
5NBD	C	B	N_V3
6V7Y	F	A	F_C2
5F1K	D	B	F_C2
4W6Y	B	A	F_C4
5E0Q	A	B	F_C2
7A6O	B	A	F_C2
7JVB	C	A	F_C2
6QGW	B	A	F_C2
5O02	C	A	Y_C2
6XZU	A	B	Y_C2
6X05	K	A	F_C2
6YU8	B	A	F_C2
6MXT	N	A	Y_C2
6F2G	B	A	F_C2
6R7T	A	B	N_V3
4FHB	D	A	F_C2
8DP0	B	A	Y_C2
8AOK	B	A	F_C2
8AOM	V	A	Y_C2
7XLD	B	A	F_C2
8G2Y	N	A	N_V3
7YIT	D	A	F_C2
8ONT	B	A	F_C2
7UIA	B	A	N_V3
8EN1	C	A	F_C2
7YAG	C	A	Y_C2
8EMY	G	A	N_V3
8EN5	E	A	F_C4
8EN6	C	A	Y_C2
8EN4	C	B	Y_C2
8C3L	B	A	Y_C2
8EMZ	B	A	F_C2
8EN0	D	A	Y_C2
8EN2	C	B	F_C2
8EN3	C	A	F_C2
8BEV	B	A	F_C2
8DQU	A	C	F_C2
8H3X	A	C	N_V3
8H3Y	D	B	F_C2
7WN0	B	A	Y_C2
7WN1	C	A	Y_C2
8BPK	B	A	F_C4
8E0E	B	A	F_C2
8GNI	C	A	Y_C2
7UST	B	A	F_C4
7USV	D	B	F_C2
7WD1	C	B	F_C4
7WD2	C	A	F_C4
7X2J	B	S	F_C2
8DAM	C	A	F_C2
7X2M	B	E	F_C4
7X2L	B	E	Y_C2
8GZ5	B	A	F_C2
7SR0	B	A	Y_C2
7UNY	B	D	F_C2
7UNZ	C	B	Y_C2
7WKI	B	A	F_C4
8EW6	V	W	F_C4
7Q3Q	B	A	F_C2
7Q3R	F	A	F_C2
7ZG0	G	C	F_C2
7OCJ	G	A	Y_C2
7ZRA	E	C	Y_C2
